# Supplementary material for: First Evidence of Bovine Leukemia Virus in Culicoides Biting Midges and the Stable Fly Stomoxys calcitrans Collected on Cattle Farms in Poland
Source: Transbound Emerg Dis. 2026 Jun 25;2026:7012598. doi: 10.1155/tbed/7012598 (PMC13295148; doi:10.1155/tbed/7012598)
Supplement: Supplementary file 1 — Supporting Information 1 Table S4: DNA concentration and purity ratios (A260/A280) of Culicoides spp. and Stomoxys calcitrans pools collected from different farms. [file TBED-2026-7012598-s001.xlsx]

## Sheet: Arkusz1
Supplementary Table 4. DNA concentration and purity ratios (A260/A280) of Culicoides spp. and Stomoxys calcitrans pools collected from different farms.
Farm	Pool ID/No	Species	DNA concentration (ng/µL)	A260/A280 purity value
1	1	C. achrayi N	89	2.07
1	2	C. achrayi BF	19	2.01
1	3	C. punctatus BF	23	1.99
1	4	C. achrayi N	118	2.05
1	5	C. achrayi BF	75	2.04
1	6	C. punctatus BF	55	1.93
1	7	C. punctatus P	56	1.94
1	8	C. punctatus N	118	2.04
1	9	C. punctatus N	114	2.02
1	10	C. punctatus P	119	1.94
1	11	C. punctatus BF	99	2.01
1	12	C. achrayi P	83	1.88
1	13	C. punctatus male	45	2.02
1	14	C. punctatus N	74	2.01
1	15	C. punctatus P	101	1.98
1	16	C. achrayi N	99	2.00
1	17	C. achrayi BF	29	1.80
1	18	C. punctatus N	86	1.90
1	19	C. obsoletus/C. scoticus BF	43	1.75
1	20	C. punctatus P	175	1.77
1	21	C. obsoletus/C. scoticus P	42	1.71
1	22	C. obsoletus/C. scoticus N	40	1.78
1	23	C. obsoletus/C. scoticus G	45	1.94
1	24	C. obsoletus/C. scoticus N	61	1.72
1	25	C. achrayi N	96	1.73
1	26	C. punctatus BF	51	1.97
1	27	C. pallidicornis N	125	1.78
1	28	C. punctatus male	74	1.76
1	29	C. punctatus P	35	1.73
1	30	C. achrayi BF	139	1.86
1	31	C. obsoletus/C. scoticus BF	150	1.87
1	32	C. punctatus BF	48	1.87
1	33	C. punctatus N	43	1.78
1	34	C. obsoletus/C. scoticus G	60	1.90
1	35	C. obsoletus/C. scoticus P	172	1.84
1	36	C. punctatus P	38	1.97
1	37	C. punctatus N	150	1.75
1	38	C. punctatus N	38	1.87
1	39	C. obsoletus/C. scoticus P	37	1.92
1	40	C. punctatus N	31	1.96
1	41	C. obsoletus/C. scoticus G	31	1.85
1	42	C. obsoletus/C. scoticus BF	30	1.91
1	43	C. obsoletus/C. scoticus BF	20	1.71
1	44	C. punctatus P	24	1.81
1	45	C. punctatus P	17	2.00
1	46	C. punctatus P	71	1.98
1	47	C. obsoletus/C. scoticus N	96	2.01
1	48	C. achrayi N	91	2.00
1	49	C. obsoletus/C. scoticus G	38	1.97
1	50	C. punctatus BF	88	1.96
1	51	C. obsoletus/C. scoticus P	25	1.83
1	52	C. punctatus N	53	1.94
1	53	C. achrayi BF	32	1.95
1	54	C. obsoletus/C. scoticus P	73	2.00
1	55	C. punctatus P	33	1.95
1	56	C. punctatus BF	18	1.89
1	57	C. punctatus N	94	1.94
1	58	C. punctatus P	39	1.95
1	59	C. obsoletus/C. scoticus N	92	2.07
1	60	C. achrayi N	74	2.04
1	61	C. achrayi N	24	1.86
1	62	C. fascipennis N	41	1.86
1	63	C. punctatus BF	61	2.10
1	64	C. achrayi BF	30	2.00
1	65	C. punctatus BF	40	1.97
1	66	C. pallidicornis BF	33	1.98
1	67	C. punctatus male	46	1.95
1	68	C. fascipennis BF	23	1.87
1	69	C. pallidicornis P	56	2.07
1	70	C. pallidicornis N	80	2.01
1	71	C. achrayi P	89	2.03
1	72	C. punctatus N	9	3.64
1	73	C. punctatus N	14	3.78
1	74	C. punctatus P	13	3.20
1	75	C. achrayi N	10	4.18
2	1	C. pallidicornis G	32	1.91
2	2	C. pallidicornis P	33	1.91
2	3	C. obsoletus/C. scoticus P	244	1.76
2	4	C. obsoletus/C. scoticus N	180	1.75
2	5	C. obsoletus/C. scoticus N	65	2.83
2	6	C. obsoletus/C. scoticus N	112	1.91
2	7	C. obsoletus/C. scoticus N	51	1.83
2	8	C. obsoletus/C. scoticus BF	22	1.82
2	9	C. obsoletus/C. scoticus BF	32	2.00
2	10	C. obsoletus/C. scoticus G	43	1.97
2	11	C. obsoletus/C. scoticus G	55	2.01
2	12	C. pallidicornis N	51	2.00
2	13	C. punctatus P	114	2.05
2	14	C. punctatus P	24	2.00
2	15	C. punctatus P	43	1.71
2	16	C. punctatus N	47	1.88
2	17	C. punctatus N	29	2.00
2	18	C. punctatus N	118	2.08
2	19	C. punctatus BF	76	1.97
2	20	C. obsoletus/C. scoticus P	39	2.04
2	21	C. obsoletus/C. scoticus P	141	1.80
2	22	C. obsoletus/C. scoticus P	58	1.97
2	23	C. pulicaris P	27	1.84
2	24	C. pulicaris N	34	1.79
2	25	C. grisescens N	49	1.85
2	26	C. fascipennis N	61	1.89
2	27	C. circumscriptus G	53	1.88
2	28	C. obsoletus/C. scoticus BF	126	1.92
2	29	C. pulicaris BF	31	1.98
2	30	C. circumscriptus P	45	2.00
2	31	C. obsoletus/C. scoticus N	7	3.47
2	32	C. obsoletus/C. scoticus P	10	2.98
2	33	C. obsoletus/C. scoticus P	9	3.10
3	1	C. obsoletus/C. scoticus P	32	1.87
3	2	C. pallidicornis N	31	1.90
3	3	C. obsoletus/C. scoticus P	80	2.01
3	4	C. pallidicornis P	89	2.01
3	5	C. obsoletus/C. scoticus BF	56	2.04
3	6	C. obsoletus/C. scoticus G	65	1.94
4	1	C. obsoletus/C. scoticus G	33	1.91
4	2	C. punctatus N	30	2.03
4	3	C. punctatus N	36	1.92
4	4	C. obsoletus/C. scoticus male	87	1.97
4	5	C. punctatus N	31	2.00
4	6	C. obsoletus/C. scoticus G	52	2.00
4	7	C. obsoletus/C. scoticus G	41	1.92
4	8	C. punctatus BF	62	2.08
4	9	C. obsoletus/C. scoticus N	69	1.97
4	10	C. pallidicornis P	79	2.04
4	11	C. punctatus P	41	1.83
4	12	C. obsoletus/C. scoticus N	45	1.78
4	13	C. pallidicornis P	49	2.04
4	14	C. obsoletus/C. scoticus P	38	2.00
4	15	C. circumscriptus G	32	2.05
4	16	C. punctatus P	28	1.91
4	17	C. punctatus male	78	2.02
4	18	C. newsteadi N	93	1.81
4	19	C. newsteadi P	70	2.02
4	20	C. pulicaris P	13	3.40
4	21	C. pallidicornis N	14	2.98
4	22	C. obsoletus/C. scoticus P	10	5.0
4	23	C. obsoletus/C. scoticus P	12	2.99
4	24	C. pallidicornis N	9	4.87
1	1	S. calcitrans	54	2.00
1	2	S. calcitrans	40	2.00
1	3	S. calcitrans	112	2.00
1	4	S. calcitrans	187	2.10
1	5	S. calcitrans	437	2.10
1	6	S. calcitrans	155	2.00
1	7	S. calcitrans	57	2.00
1	8	S. calcitrans	69	2.00
1	9	S. calcitrans	83	2.00
2	1	S. calcitrans	30	1.95
2	2	S. calcitrans	34	1.81
2	3	S. calcitrans	83	2.01
2	4	S. calcitrans	26	1.77
2	5	S. calcitrans	25	1.94
2	6	S. calcitrans	27	1.88
2	7	S. calcitrans	45	1.87
2	8	S. calcitrans	27	1.87
2	9	S. calcitrans	75	2.02
2	10	S. calcitrans	59	1.86
2	11	S. calcitrans	57	2.00
2	12	S. calcitrans	30	1.86
2	13	S. calcitrans	55	1.87
2	14	S. calcitrans	33	1.92
2	15	S. calcitrans	34	1.95
2	16	S. calcitrans	113	1.96
2	17	S. calcitrans	82	2.00
2	18	S. calcitrans	39	1.93
2	19	S. calcitrans	66	1.98
2	20	S. calcitrans	111	1.97
2	21	S. calcitrans	114	1.98
2	22	S. calcitrans	59	1.90
2	23	S. calcitrans	64	1.92
2	24	S. calcitrans	118	2.02
2	25	S. calcitrans	129	2.00
2	26	S. calcitrans	59	1.93
2	27	S. calcitrans	68	1.97
2	28	S. calcitrans	103	1.91
3	1	S. calcitrans	62	1.98
3	2	S. calcitrans	56	1.94
3	3	S. calcitrans	54	1.88
3	4	S. calcitrans	51	2.00
3	5	S. calcitrans	53	1.90
3	6	S. calcitrans	40	1.87
3	7	S. calcitrans	38	1.80
3	8	S. calcitrans	43	1.90
3	9	S. calcitrans	94	1.90
3	10	S. calcitrans	63	1.79
3	11	S. calcitrans	30	1.70
3	12	S. calcitrans	42	1.78
3	13	S. calcitrans	73	1.90
3	14	S. calcitrans	99	2.00
3	15	S. calcitrans	26	1.80
3	16	S. calcitrans	77	2.00
3	17	S. calcitrans	51	2.00
3	18	S. calcitrans	52	2.00
3	19	S. calcitrans	71	2.10
3	20	S. calcitrans	47	1.80
3	21	S. calcitrans	37	1.90
3	22	S. calcitrans	49	1.90
3	23	S. calcitrans	230	2.00
3	24	S. calcitrans	73	2.00
3	25	S. calcitrans	51	1.98
3	26	S. calcitrans	90	2.00
3	27	S. calcitrans	74	1.97
3	28	S. calcitrans	48	2.00
3	29	S. calcitrans	47	1.86
3	30	S. calcitrans	88	2.03
3	31	S. calcitrans	53	2.00
3	32	S. calcitrans	79	2.00
3	33	S. calcitrans	44	1.83
3	34	S. calcitrans	62	1.98
3	35	S. calcitrans	47	1.81
3	36	S. calcitrans	97	2.02
3	37	S. calcitrans	108	2.01
3	38	S. calcitrans	49	1.98
3	39	S. calcitrans	64	1.94
4	1	S. calcitrans	72	1.88
4	2	S. calcitrans	81	1.95
4	3	S. calcitrans	60	1.96
4	4	S. calcitrans	67	2.10
4	5	S. calcitrans	57	2.06
4	6	S. calcitrans	44	2.00
4	7	S. calcitrans	43	1.80
4	8	S. calcitrans	39	1.90
4	9	S. calcitrans	29	1.78
4	10	S. calcitrans	32	2.00
4	11	S. calcitrans	40	1.92
4	12	S. calcitrans	34	2.00
4	13	S. calcitrans	25	2.14
4	14	S. calcitrans	27	2.05
4	15	S. calcitrans	30	2.10
4	16	S. calcitrans	96	2.10
4	17	S. calcitrans	169	2.09
4	18	S. calcitrans	110	2.06
4	19	S. calcitrans	41	2.06
4	20	S. calcitrans	115	2.15
4	21	S. calcitrans	56	1.87
4	22	S. calcitrans	72	2.01
4	23	S. calcitrans	25	2.06
4	24	S. calcitrans	36	2.00
4	25	S. calcitrans	27	2.07
4	26	S. calcitrans	46	1.96
4	27	S. calcitrans	117	2.01
4	28	S. calcitrans	22	1.92
4	29	S. calcitrans	32	1.97
4	30	S. calcitrans	17	2.10
4	31	S. calcitrans	36	2.08
4	32	S. calcitrans	42	2.00
4	33	S. calcitrans	32	2.00
4	34	S. calcitrans	24	2.07
4	35	S. calcitrans	59	2.10
4	36	S. calcitrans	42	2.04
4	37	S. calcitrans	33	2.10
4	38	S. calcitrans	74	2.05
4	39	S. calcitrans	89	2.04
4	40	S. calcitrans	183	2.10
4	41	S. calcitrans	107	2.06
4	42	S. calcitrans	29	1.90
4	43	S. calcitrans	32	1.91
4	44	S. calcitrans	98	1.95
4	45	S. calcitrans	35	2.01
4	46	S. calcitrans	37	2.00
4	47	S. calcitrans	63	2.00
4	48	S. calcitrans	67	2.06
4	49	S. calcitrans	33	2.09
4	50	S. calcitrans	37	1.96
4	51	S. calcitrans	35	2.05
4	52	S. calcitrans	24	1.93
4	53	S. calcitrans	36	1.86
4	54	S. calcitrans	26	1.93
4	55	S. calcitrans	93	2.06
4	56	S. calcitrans	47	1.97
4	57	S. calcitrans	42	1.93
4	58	S. calcitrans	52	2.09
4	59	S. calcitrans	65	2.03
4	60	S. calcitrans	60	2.06
4	61	S. calcitrans	77	2.07
4	62	S. calcitrans	42	2.03
4	63	S. calcitrans	32	2.05
4	64	S. calcitrans	104	1.89
4	65	S. calcitrans	38	1.90
4	66	S. calcitrans	51	1.87
4	67	S. calcitrans	175	1.94
4	68	S. calcitrans	36	1.88
4	69	S. calcitrans	57	1.83
4	70	S. calcitrans	58	2.07
