# Supplementary material for: First Evidence of Bovine Leukemia Virus in Culicoides Biting Midges and the Stable Fly Stomoxys calcitrans Collected on Cattle Farms in Poland
Source: Transbound Emerg Dis. 2026 Jun 25;2026:7012598. doi: 10.1155/tbed/7012598 (PMC13295148; doi:10.1155/tbed/7012598)
Supplement: Supplementary file 3 — Supporting Information 3 Table S2: Characteristics of BLV sequences used in this study. [file TBED-2026-7012598-s003.xlsx]

## Sheet: Arkusz1
Supplementary Table 2. Characteristics of BLV sequences used in this study.
Accession no.	Isolate	Country	Region	Genotype	Collection Date	Isolation source
PZ226347	9SzL	Poland	Mazovian, Łosice County	G8	2018	cattle (blood)
PZ226348	8SzL	Poland	Mazovian, Łosice County	G8	2018	cattle (blood)
PZ226349	14RSz	Poland	Warmian-Masurian, Szczytno County	G7	2019	cattle (blood)
PZ226350	13RSz	Poland	Warmian-Masurian, Szczytno County	G7	2019	cattle (blood)
PZ226351	7ZW	Poland	Mazovian Province, Węgrów County	G7	2018	cattle (blood)
PZ226352	21BW	Poland	Warmian-Masurian, Węgorzewo County	G4	2020	cattle (blood)
PZ226353	20RW	Poland	Warmian-Masurian, Węgorzewo County	G4	2020	cattle (blood)
PZ226354	5NB	Poland	Mazovian, Wyszków County	G4	2018	cattle (blood)
PZ226355	2Lodz	Poland	Łódź, Łódź East County	G4	2018	cattle (blood)
PZ226356	28OM	Poland	Masovian, Ostrów County	G4	2021	cattle (blood)
PZ226336	Ga89	Poland	Warmian–Masurian, Bartoszyce county	G4	2023	cattle (blood), this study Farm 1
PZ226337	Ga88	Poland	Warmian–Masurian, Bartoszyce county	G4	2023	cattle (blood), this study Farm 1
PZ226338	Ga83	Poland	Warmian–Masurian, Bartoszyce county	G4	2023	cattle (blood), this study Farm 1
PZ226339	Ga81	Poland	Warmian–Masurian, Bartoszyce county	G4	2023	cattle (blood), this study Farm 1
PZ226340	Ga78	Poland	Warmian–Masurian, Bartoszyce county	G4	2023	cattle (blood), this study Farm 1
PZ226341	Go0219	Poland	Warmian–Masurian, Gołdap county	G4	2023	cattle (blood), this study, Farm 4
PZ226342	Go0218	Poland	Warmian–Masurian, Gołdap county	G4	2023	cattle (blood), this study, Farm 4
PZ226343	Go0213	Poland	Warmian–Masurian, Gołdap county	G4	2023	cattle (blood), this study, Farm 4
PZ226344	Go0227	Poland	Warmian–Masurian, Gołdap county	G4	2023	cattle (blood), this study, Farm 3
PZ226345	Go0226	Poland	Warmian–Masurian, Gołdap county	G4	2023	cattle (blood), this study, Farm 3
PZ226346	Go0225	Poland	Warmian–Masurian, Gołdap county	G4	2023	cattle (blood), this study, Farm 3
PZ226357	BLV/Culicoides/Poland/WM-14G/2023	Poland	Warmian–Masurian, Bartoszyce county	G7	2023	Culicoides sp., this study Farm 1
PZ226358	BLV/Stomoxys/Poland/WM-5SZ/2023	Poland	Warmian–Masurian, Gołdap county	G4	2023	Stomoxys calcitrans, this study Farm 4
PZ226359	BLV/Culicoides/Poland/WM-1SZ9/2023	Poland	Warmian–Masurian, Gołdap county	G4	2023	Culicoides sp., this study Farm 3
PZ226360	BLV/Culicoides/Poland/WM-1SZ4/2023	Poland	Warmian–Masurian, Gołdap county	G4	2023	Culicoides sp., this study Farm 4
PZ226361	BLV/Culicoides/Poland/WM-2SZ4/2023	Poland	Warmian–Masurian, Gołdap county	G4	2023	Culicoides sp., this study Farm 4
PZ226363	BLV/Culicoides/Poland/WM-6G/2023	Poland	Warmian–Masurian, Bartoszyce county	G4	2023	Culicoides sp., this study Farm 1
PZ226364	BLV/Culicoides/Poland/WM-2_2G/2023	Poland	Warmian–Masurian, Bartoszyce county	G4	2023	Culicoides sp., this study Farm 1
PZ226365	BLV/Culicoides/Poland/WM-7_7G/2023	Poland	Warmian–Masurian, Bartoszyce county	G4	2023	Culicoides sp., this study Farm 1
PZ226366	BLV/Culicoides/Poland/WM-6_56G/2023	Poland	Warmian–Masurian, Bartoszyce county	G4	2023	Culicoides sp., this study Farm 1
PZ226368	BLV/Culicoides/Poland/WM-8G/2023	Poland	Warmian–Masurian, Bartoszyce county	G4	2023	Culicoides sp., this study Farm 1
PZ226369	BLV/Culicoides/Poland/WM-4G/2023	Poland	Warmian–Masurian, Bartoszyce county	G4	2023	Culicoides sp., this study Farm 1
PZ226371	BLV/Culicoides/Poland/WM-15G/2023	Poland	Warmian–Masurian, Bartoszyce county	G4	2023	Culicoides sp., this study Farm 1
PZ226372	BLV/Culicoides/Poland/WM-ow4G/2023	Poland	Warmian–Masurian, Bartoszyce county	G4	2023	Culicoides sp., this study Farm 1
PZ226373	BLV/Culicoides/Poland/WM-1_3G/2023	Poland	Warmian–Masurian, Bartoszyce county	G4	2023	Culicoides sp., this study Farm 1
PZ226374	BLV/Culicoides/Poland/WM-5G/2023	Poland	Warmian–Masurian, Bartoszyce county	G4	2023	Culicoides sp., this study Farm 1
PZ226375	BLV/Culicoides/Poland/WM-10G/2023	Poland	Warmian–Masurian, Bartoszyce county	G4	2023	Culicoides sp., this study Farm 1
EF065661.1	JPMI-2	Japan	Miyagi	G1	2016	cattle (blood)
KU233543.1	Ns80-D3	Thailand	no data	G10	2014	cattle (blood)
OK945974.1	7S_BKO	Kazakhstan (East)	Region East Kazakhstan	G12	2019	cattle (blood)
EU262555	151_PL	Poland	no data	G7C	2016	cattle (blood)
KF801466	18MD	Moldova	Region Hincesti	G7E	2012	cattle (blood)
HM563760	3_3UA	Ukraine	no data	G7B	2013	cattle (blood)
HM563750	2_RU	Russia	no data	G7A	2013	cattle (blood)
KF801463	20MD	Moldova	Region Hincesti	G7D	2012	cattle (blood)
OL660357	39m_Koch	Russia	Kochenevo	G7	2020	cattle (blood)
EF065648.1	USCA-2	USA	California	G3	2007	cattle (blood)
EF065645.1	CRAG-1	Costa Rica	Alajuela-Grecia	G5	2006	cattle (blood)
LC080659.1	mon1	Bolivia	no data	G9	2008	cattle (blood)
JQ675760	MKC3511	Russia	Moscow region	G8	2009	cattle (blood)
LC080655.1	par17	Paraguay	no data	G2	2007	cattle (blood)
AY185360.2	'Pantaneiro' cow number 151	Brazil	Mato Grosso do Sul state	G6	2004	cattle (blood)
MK820044.1	B3008	China	Ningxia	G4	2019	cattle (blood)
EU262575	301_PL	Poland	no data	G4A	2016	cattle (blood)
HQ902258	1_BY	Belarus	no data	G4F	no data	cattle (blood)
HM563775	67_PL	Poland	no data	G4B	2013	cattle (blood)
M35240.1	LB285	Belgium	no data	G4E	1990	cattle (blood)
JQ686091	MC45	Russia	Moscow region	G4E	2008	cattle (blood)
MN966688	Afrivet:K1170	South Africa	Port Elizabeth	G4	2018	cattle (blood)
M35238.1	LB59	France	no data	G4C	1990	cattle (blood)
KF801460	10MD	Moldova	Region Aneii Noi	G4C	2012	cattle (blood)
OP850736	Tatarsk42	Russia	Tatarsk	G4	2020	cattle (blood)
LC060794	BLV_Mongolia-3	Mongolia	no data	G4G	2014	cattle (blood)
ON799084	31_Bol	Russia	Bolotnoye	G4	2021	cattle (blood)
KU764747	clone E102	China	no data	G11	2018	cattle (blood)
