# Supplementary material for: First Evidence of Bovine Leukemia Virus in Culicoides Biting Midges and the Stable Fly Stomoxys calcitrans Collected on Cattle Farms in Poland
Source: Transbound Emerg Dis. 2026 Jun 25;2026:7012598. doi: 10.1155/tbed/7012598 (PMC13295148; doi:10.1155/tbed/7012598)
Supplement: Supplementary file 4 — Supporting Information 4 Table S3: Results of qPCR detection of BLV DNA and insect and bovine markers in Culicoides pools collected from cattle farms in Poland. [file TBED-2026-7012598-s004.xlsx]

## Sheet: Supplementary Table 3
Supplementary Table 3. Results of qPCR detection of BLV DNA and insect and bovine markers in Culicoides pools collected from cattle farms in Poland.
Farm	Pool ID	Species (gonotrophic status)	Pool size	Insect marker (COI/ITS)	Bovine marker (cyt b)	BLV pol (copies/500 ng)	BLV env
1	1	C. achrayi N	20	positive	negative	0	negative
1	2	C. achrayi BF	20	positive	positive	785	negative
1	3	C. punctatus BF	20	positive	positive	2940	positive
1	4	C. achrayi N	20	positive	negative	0	negative
1	5	C. achrayi BF	20	positive	positive	0	negative
1	6	C. punctatus BF	20	positive	positive	588	positive
1	7	C. punctatus P	20	positive	negative	0	negative
1	8	C. punctatus N	20	positive	negative	0	negative
1	9	C. punctatus N	20	positive	positive	15	positive
1	10	C. punctatus P	20	positive	positive	<1 (Ct 41.85)	negative
1	11	C. punctatus BF	20	positive	positive	595	positive
1	12	C. achrayi P	20	positive	positive	0	negative
1	13	C. punctatus male	20	positive	negative	0	negative
1	14	C. punctatus N	20	positive	negative	0	negative
1	15	C. punctatus P	20	positive	positive	0	negative
1	16	C. achrayi N	20	positive	negative	0	negative
1	17	C. achrayi BF	20	positive	positive	255	positive
1	18	C. punctatus N	20	positive	negative	0	negative
1	19	C. obsoletus/C. scoticus BF	20	positive	positive	0	negative
1	20	C. punctatus P	20	positive	negative	0	negative
1	21	C. obsoletus/C. scoticus P	20	positive	negative	0	negative
1	22	C. obsoletus/C. scoticus N	20	positive	negative	0	negative
1	23	C. obsoletus/C. scoticus G	20	positive	positive	<1 (Ct 41.89)	negative
1	24	C. obsoletus/C. scoticus N	20	positive	negative	0	negative
1	25	C. achrayi N	20	positive	negative	0	negative
1	26	C. punctatus BF	20	positive	positive	7000	positive
1	27	C. pallidicornis N	20	positive	negative	0	negative
1	28	C. punctatus male	20	positive	negative	0	negative
1	29	C. punctatus P	20	positive	negative	0	negative
1	30	C. achrayi BF	20	positive	positive	0	negative
1	31	C. obsoletus/C. scoticus BF	20	positive	positive	19000	positive
1	32	C. punctatus BF	20	positive	positive	0	negative
1	33	C. punctatus N	20	positive	negative	0	negative
1	34	C. obsoletus/C. scoticus G	20	positive	positive	0	negative
1	35	C. obsoletus/C. scoticus P	20	positive	positive	0	negative
1	36	C. punctatus P	20	positive	negative	0	negative
1	37	C. punctatus N	19	positive	negative	0	negative
1	38	C. punctatus N	19	positive	negative	0	negative
1	39	C. obsoletus/C. scoticus P	20	positive	negative	0	negative
1	40	C. punctatus N	19	positive	negative	0	negative
1	41	C. obsoletus/C. scoticus G	19	positive	negative	0	negative
1	42	C. obsoletus/C. scoticus BF	20	positive	positive	100	positive
1	43	C. obsoletus/C. scoticus BF	20	positive	positive	0	negative
1	44	C. punctatus P	20	positive	positive	<1 (Ct 41.93)	negative
1	45	C. punctatus P	20	positive	positive	0	negative
1	46	C. punctatus P	20	positive	negative	0	negative
1	47	C. obsoletus/C. scoticus N	20	positive	negative	0	negative
1	48	C. achrayi N	20	positive	negative	0	negative
1	49	C. obsoletus/C. scoticus G	20	positive	positive	0	negative
1	50	C. punctatus BF	16	positive	positive	285	positive
1	51	C. obsoletus/C. scoticus P	20	positive	positive	0	negative
1	52	C. punctatus N	20	positive	positive	<1 (Ct 41.98)	negative
1	53	C. achrayi BF	15	positive	positive	7030	positive
1	54	C. obsoletus/C. scoticus P	18	positive	positive	0	negative
1	55	C. punctatus P	20	positive	positive	0	negative
1	56	C. punctatus BF	16	positive	positive	48	positive
1	57	C. punctatus N	19	positive	negative	0	negative
1	58	C. punctatus P	20	positive	positive	0	negative
1	59	C. obsoletus/C. scoticus N	20	positive	negative	0	negative
1	60	C. achrayi N	20	positive	positive	7	positive
1	61	C. achrayi N	20	positive	positive	0	negative
1	62	C. fascipennis N	20	positive	negative	0	negative
1	63	C. punctatus BF	16	positive	positive	2	negative
1	64	C. achrayi BF	15	positive	positive	11	positive
1	65	C. punctatus BF	16	positive	positive	340	positive
1	66	C. pallidicornis BF	6	positive	positive	0	negative
1	67	C. punctatus male	7	positive	negative	0	negative
1	68	C. fascipennis BF	5	positive	positive	180	positive
1	69	C. pallidicornis P	5	positive	negative	0	negative
1	70	C. pallidicornis N	5	positive	negative	0	negative
1	71	C. achrayi P	6	positive	positive	0	negative
1	72	C. punctatus N	20	negative	not tested	not tested	not tested
1	73	C. punctatus N	20	negative	not tested	not tested	not tested
1	74	C. punctatus P	20	negative	not tested	not tested	not tested
1	75	C. achrayi N	20	negative	not tested	not tested	not tested
2	1	C. pallidicornis G	10	positive	negative	0	negative
2	2	C. pallidicornis P	13	positive	negative	0	negative
2	3	C. obsoletus/C. scoticus P	20	positive	negative	0	negative
2	4	C. obsoletus/C. scoticus N	20	positive	negative	0	negative
2	5	C. obsoletus/C. scoticus N	20	positive	negative	0	negative
2	6	C. obsoletus/C. scoticus N	20	positive	negative	0	negative
2	7	C. obsoletus/C. scoticus N	20	positive	negative	0	negative
2	8	C. obsoletus/C. scoticus BF	20	positive	positive	0	negative
2	9	C. obsoletus/C. scoticus BF	20	positive	positive	0	negative
2	10	C. obsoletus/C. scoticus G	14	positive	negative	0	negative
2	11	C. obsoletus/C. scoticus G	15	positive	negative	0	negative
2	12	C. pallidicornis N	14	positive	negative	0	negative
2	13	C. punctatus P	20	positive	negative	0	negative
2	14	C. punctatus P	20	positive	negative	0	negative
2	15	C. punctatus P	20	positive	negative	0	negative
2	16	C. punctatus N	20	positive	negative	0	negative
2	17	C. punctatus N	20	positive	negative	0	negative
2	18	C. punctatus N	20	positive	negative	0	negative
2	19	C. punctatus BF	16	positive	positive	0	negative
2	20	C. obsoletus/C. scoticus P	20	positive	negative	0	negative
2	21	C. obsoletus/C. scoticus P	20	positive	negative	0	negative
2	22	C. obsoletus/C. scoticus P	20	positive	negative	0	negative
2	23	C. pulicaris P	8	positive	positive	0	negative
2	24	C. pulicaris N	8	positive	negative	0	negative
2	25	C. grisescens N	6	positive	positive	0	negative
2	26	C. fascipennis N	5	positive	negative	0	negative
2	27	C. circumscriptus G	6	positive	positive	0	negative
2	28	C. obsoletus/C. scoticus BF	5	positive	positive	0	negative
2	29	C. pulicaris BF	5	positive	positive	0	negative
2	30	C. circumscriptus P	5	positive	positive	0	negative
2	31	C. obsoletus/C. scoticus N	20	negative	not tested	not tested	not tested
2	32	C. obsoletus/C. scoticus P	20	negative	not tested	not tested	not tested
2	33	C. obsoletus/C. scoticus P	20	negative	not tested	not tested	not tested
3	1	C. obsoletus/C. scoticus P	20	positive	positive	<1 (Ct 42.01)	negative
3	2	C. pallidicornis N	15	positive	negative	0	negative
3	3	C. obsoletus/C. scoticus P	20	positive	negative	0	negative
3	4	C. pallidicornis P	14	positive	negative	0	negative
3	5	C. obsoletus/C. scoticus BF	6	positive	positive	220	positive
3	6	C. obsoletus/C. scoticus G	8	positive	positive	0	negative
4	1	C. obsoletus/C. scoticus G	20	positive	positive	<1 (Ct 41.87)	negative
4	2	C. punctatus N	17	positive	negative	0	negative
4	3	C. punctatus N	17	positive	negative	0	negative
4	4	C. obsoletus/C. scoticus male	17	positive	negative	0	negative
4	5	C. punctatus N	18	positive	negative	0	negative
4	6	C. obsoletus/C. scoticus G	20	positive	positive	<1 (Ct 40.75)	negative
4	7	C. obsoletus/C. scoticus G	20	positive	positive	<1 (Ct 40.24)	negative
4	8	C. punctatus BF	12	positive	positive	225	positive
4	9	C. obsoletus/C. scoticus N	16	positive	negative	0	negative
4	10	C. pallidicornis P	15	positive	negative	0	negative
4	11	C. punctatus P	20	positive	negative	0	negative
4	12	C. obsoletus/C. scoticus N	20	positive	negative	0	negative
4	13	C. pallidicornis P	15	positive	positive	20	positive
4	14	C. obsoletus/C. scoticus P	20	positive	negative	0	negative
4	15	C. circumscriptus G	17	positive	negative	0	negative
4	16	C. punctatus P	20	positive	negative	0	negative
4	17	C. punctatus male	9	positive	negative	0	negative
4	18	C. newsteadi N	6	positive	negative	0	negative
4	19	C. newsteadi P	7	positive	negative	0	negative
4	20	C. pulicaris P	14	negative	not tested	not tested	not tested
4	21	C. pallidicornis N	20	negative	not tested	not tested	not tested
4	22	C. obsoletus/C. scoticus P	20	negative	not tested	not tested	not tested
4	23	C. obsoletus/C. scoticus P	20	negative	not tested	not tested	not tested
4	24	C. pallidicornis N	20	negative	not tested	not tested	not tested
Note: Ct values >40 were interpreted as negative ( too low-level detection, <1 copy).
Abbreviations: COI – cytochrome oxidase I; ITS – internal transcribed spacer; cyt b – cytochrome b; N – nulliparous; P – parous; G – gravid; BF – blood-fed.
